# Supplementary material for: Noise suppression ability and its mechanism analysis of scale-free spiking neural network under white Gaussian noise
Source: PLoS One. 2020 Dec 31;15(12):e0244683. doi: 10.1371/journal.pone.0244683 (PMC7774963; doi:10.1371/journal.pone.0244683)
Supplement: S1 File — (ZIP) [file pone.0244683.s001.zip]

Archive with 50 entries (47 files):
- S1_file/
- S1_file/BA_data/
- S1_file/BA_data/G.mat
- S1_file/BA_data/ginfunction.m
- S1_file/BA_data/istdpfunction.m
- S1_file/BA_data/link_plot.m
- S1_file/BA_data/scalefree.m
- S1_file/BA_data/scalefreewangluogoujian.m
- S1_file/BA_data/scalefree_gauss.m
- S1_file/BA_data/stdpfunction.m
- S1_file/BA_data/tu_plot.m
- S1_file/BA_data/wangluo.m
- S1_file/BBV_data/
- S1_file/BBV_data/bbv_TF.m
- S1_file/BBV_data/CCM_AvgShortestPath.m
- S1_file/BBV_data/CCM_ClusteringCoef.m
- S1_file/BBV_data/clustering coefficient_FR.m
- S1_file/BBV_data/clustering_coefficient_membrane_potentials.m
- S1_file/BBV_data/clustering_coef_bu.m
- S1_file/BBV_data/correlation_coefficient_gauss.m
- S1_file/BBV_data/degrees_und(1).m
- S1_file/BBV_data/dijkf.m
- S1_file/BBV_data/distance_bin.m
- S1_file/BBV_data/distance_wei.m
- S1_file/BBV_data/efficiency_bin(1).m
- S1_file/BBV_data/efficiency_wei.m
- S1_file/BBV_data/fangdianlvISI.m
- S1_file/BBV_data/FR_t.m
- S1_file/BBV_data/g_jisuan.m
- S1_file/BBV_data/istdpfunction.m
- S1_file/BBV_data/izhikevich.m
- S1_file/BBV_data/juleixishuchengxu.m
- S1_file/BBV_data/juleixishu_tu.m
- S1_file/BBV_data/membrane_potentials.m
- S1_file/BBV_data/randmio_und.m
- S1_file/BBV_data/rate_gauss_0.mat
- S1_file/BBV_data/rate_gauss_10.mat
- S1_file/BBV_data/rate_gauss_15.mat
- S1_file/BBV_data/rate_gauss_20.mat
- S1_file/BBV_data/rate_gauss_25.mat
- S1_file/BBV_data/rate_gauss_30.mat
- S1_file/BBV_data/rate_gauss_5.mat
- S1_file/BBV_data/relative_change_rate.m
- S1_file/BBV_data/scalefree.m
- S1_file/BBV_data/scalefree_gauss.m
- S1_file/BBV_data/stdpfunction.m
- S1_file/BBV_data/t2function.m
- S1_file/BBV_data/VV_freescalejieguo11.m
- S1_file/BBV_data/White_Gaussian_noise.m
- S1_file/BBV_data/xiangguan_t.m
