# Supplementary material for: Noise suppression ability and its mechanism analysis of scale-free spiking neural network under white Gaussian noise
Source: PLoS One. 2020 Dec 31;15(12):e0244683. doi: 10.1371/journal.pone.0244683 (PMC7774963; doi:10.1371/journal.pone.0244683)
Supplement: S1 File — (ZIP) [file pone.0244683.s001.zip › S1_file/BA_data/ginfunction.m]

function F=ginfunction(t1,t2)      %t1ÎªÍ»³öÇ°Éñ¾­ÔªÂö³å·ÅµçÊ±¿Ì£¬t2ÎªÍ»´¥ºóÉñ¾­ÔªÂö³å·ÅµçÊ±¿Ì
    if (t1-t2<0)             %Í»´¥Ç°Éñ¾­ÔªÏÈ·ÅµçµÄÇé¿ö
    F=1;    
    else                   %Í»´¥ºóÉñ¾­ÔªÏÈ·ÅµçµÄÇé¿ö
    F=1;
    end
