# Supplementary material for: Noise suppression ability and its mechanism analysis of scale-free spiking neural network under white Gaussian noise
Source: PLoS One. 2020 Dec 31;15(12):e0244683. doi: 10.1371/journal.pone.0244683 (PMC7774963; doi:10.1371/journal.pone.0244683)
Supplement: S1 File — (ZIP) [file pone.0244683.s001.zip › S1_file/BA_data/link_plot.m]

function link_plot(point1,point2,r,control)%Á¬½ÓÁ½µã
temp=point2-point1;
if (~temp(1))&&(~temp(2))
    return;%²»»­×Ó»ØÂ·
end
theta=cart2pol(temp(1),temp(2));
[point1_x,point1_y]=pol2cart(theta,r);
point_1=[point1_x,point1_y]+point1;
[point2_x,point2_y]=pol2cart(theta+(2*(theta<pi)-1)*pi,r); 
point_2=[point2_x,point2_y]+point2;
if control
    arrow(point_1,point_2);
else
    plot([point_1(1),point_2(1)],[point_1(2),point_2(2)]);
end
