# Supplementary material for: Noise suppression ability and its mechanism analysis of scale-free spiking neural network under white Gaussian noise
Source: PLoS One. 2020 Dec 31;15(12):e0244683. doi: 10.1371/journal.pone.0244683 (PMC7774963; doi:10.1371/journal.pone.0244683)
Supplement: S1 File — (ZIP) [file pone.0244683.s001.zip › S1_file/BA_data/scalefree.m]

clear;
clc;
tic
load G;
N=500;
tmax=1000;
gn=zeros(tmax,1);%´æ·ÅÍ»´¥µÄ¸öÊý
gbig=zeros(tmax,1);
gsmall=zeros(tmax,1);
gmid=zeros(tmax,1);
a1=0.02;b1=0.2;c1=-65;d1=8;%ÐË·ÜÐÔÉñ¾­Ôª²ÎÊý£¨RS£©
aa=0.02;bb=0.25;cc=-65;dd=2;%ÒÖÖÆÐÔÉñ¾­Ôª²ÎÊý(LTS)
a=zeros(N,1);b=zeros(N,1);c=zeros(N,1);d=zeros(N,1);%ÉèÖÃN¸öÉñ¾­ÔªµÄ²ÎÊý¾ùÎª0£¬È·¶¨Éñ¾­ÔªÀàÐÍºó½øÐÐÐÞ¸Ä
%___·´×ªµçÎ»
EE=0;%ÐË·ÜÐÔ·´×ªµçÎ»
EI=-70;%ÒÖÖÆÐÔ·´×ªµçÎ»
E=zeros(N,1);%ÉèÖÃÉñ¾­ÔªµÄ·´×ªµçÎ»Îª0£¬È·¶¨Éñ¾­ÔªÀàÐÍºó½øÐÐÐÞ¸Ä
%Íâ¼ÓµçÁ÷
IE=5;
II=2;
Iex=zeros(N,1);
I=zeros(N,tmax);
n=zeros(N,1);

A=rand(N,1);%²úÉúN¸öËæ»úÊýÀ´¾ö¶¨N¸öÉñ¾­ÔªÊÇÐË·ÜµØ»¹ÊÇÒÖÖÆµÄ
xfm=0;%´æ´¢ÐË·ÜÐÔÉñ¾­ÔªµÄ¸öÊý
for i=1:N
    if A(i)<=0.8; 
        a(i)=a1;
        b(i)=b1;
        c(i)=c1;
        d(i)=d1;
        E(i)=EE;%ÐË·ÜÐÔ²ÎÊýÉè¶¨£¬·´×ªµçÎ»Îª0
        Iex(i)=IE;%ÐË·ÜÐÔ²ÎÊýÉè¶¨£¬Íâ¼ÓµçÁ÷´Ì¼¤Îª5
        xfm=xfm+1;%ÐË·ÜÐÔÉñ¾­Ôª¸öÊý
        B(xfm)=i;%ÐË·ÜÐÔÉñ¾­Ôª±àºÅ
        else
        a(i)=aa;
        b(i)=bb;
        c(i)=cc;
        d(i)=dd;  
        E(i)=EI;
        Iex(i)=II;
    end
end
%___tauÖµ±ä´ó¿ÉÒÔÊ¹·Åµç´ÎÊý±ä¶à
tau=0.5;%%%%%%´«µÝµ½ÏÂÒ»¸öÉñ¾­ÔªËùÓÃµÄÊ±¼ä
tau1=5*ones(N,1);%µçµ¼Ë¥¼õ³£Êý  ÐË·ÜÐÔÒÖÖÆÐÔ¾ùÉèÖÃÎª5ms
%___Í»´¥È¨ÖØµÄ·¶Î§
gmin=0;
gmax=0.015;

%___ÒÖÖÆÐÔÊäÈëµÄ¸Ä±ä
% gin=0.05;
%___·Åµç´ÎÊýºÍÊ±¿Ì
n=zeros(N,1);  %¼ÆÊýÉñ¾­ÔªµÄ·Åµç´ÎÊý
Tarray=zeros(N,200);%´æ´¢Éñ¾­ÔªµÄ·ÅµçÊ±¿Ì
g=zeros(N,N,tmax);
V=zeros(N,tmax);
u=zeros(N,tmax);
%___Í»´¥µçµ¼³õÖµ
for j=1:N
    for i=1:N
        if G(i,j) > 0
            %g(i,j,1)=(gmax/2);          %µçµ¼³õÖµ
            g(i,j,1)=gmax; 
        else
            g(i,j,1)=0;
        end
    end
end 
%___Éñ¾­ÔªÄ¤µçÎ»³õÖµ
for i=1:N               
    V(i,1)=-65;
    u(i,1)=b(i)*V(i,1);
    T(i)=5+round(10*rand(1));   %·ÅµçÊ±¿Ì³õÊ¼Öµ
end
T0=T;
%___·ÂÕæ¹ý³Ì  ´óÑ­»· ²»Í¬µÄÉñ¾­Ôª°´ÁÐ´æ´¢£¬Í¬Ò»¸öÉñ¾­ÔªµÄ²»Í¬Ê±¿Ì°´ÐÐ´æ´¢  
for t=2:tmax
    for j=1:N
        for i=1:N
            if G(i,j)==0
                   g(i,j,t)=0;
            else               
                index01=find(Tarray(i,:)<=t&abs(Tarray(i,:)-T(j))<30); %Âú×ã×îÁÚ½üÔ­ÔòµÄ·ÅµçÊ±¿Ì
                if isempty(index01)
                    g(i,j,t)= g(i,j,t-1)-(tau/tau1(i))*g(i,j,t-1);%Í»´¥ºóÉñ¾­ÔªÃ»ÓÐ½Óµ½Í»³öÇ°Éñ¾­ÔªµÄµçÁ÷
                else
                    f1=min(abs(Tarray(i,index01(:))-T(j))); %%%%ÕÒµ½×îÐ¡Öµ
                    m1=find(abs(Tarray(i,index01(:))-T(j))==f1);%ÕÒµ½×îÐ¡ÖµµÄÎ»ÖÃ
                     if (d(i)==8)
                         g(i,j,t)=g(i,j,t-1)+gmax*stdpfunction(Tarray(i,m1(1)),T(j));
                         %g(i,j,t)=g(i,j,t-1)+(gmax/2)*stdpfunction(Tarray(i,m1(1)),T(j));
                     else
                        g(i,j,t)=g(i,j,t-1)+gmax*istdpfunction(Tarray(i,m1(1)),T(j)); %°´ÕÕÒÖÖÆÐÔÍ»´¥¿ÉËÜÐÔ½øÐÐ¸Ä±ä
                        %g(i,j,t)=g(i,j,t-1)+(gmax/2)*istdpfunction(Tarray(i,m1(1)),T(j));
                        %g(i,j,t)=g(i,j,t-1)+0.05;
                         
                     end
                end
                %--------------¹ØÓÚgµÄ¼ÆËã-------------------%
                     gn(t)=gn(t)+1;             
                     if g(i,j,t)>= (0.9*gmax)
                         gbig(t)=gbig(t)+1;
                     else if g(i,j,t)<= (0.1*gmax)
                             gsmall(t)=gsmall(t)+1;
                         else
                             gmid(t)=gmid(t)+1;
                         end
                     end
                %----------------------------------------%
            end
                        if g(i,j,t) <gmin
                         g(i,j,t)=gmin;
                         end
                         if g(i,j,t)>gmax 
                         g(i,j,t)=gmax;
                         end
                       
                      
                  
        end
        I(j,t)=Iex(j)+sum(g(:,j,t-1).*(E(j)-V(j,t-1)));        
        V(j,t)=V(j,t-1)+tau*(0.04*(V(j,t-1))^2+5*V(j,t-1)+140-u(j,t-1)+I(j,t));
        u(j,t)=u(j,t-1)+tau*a(j)*(b(j)*V(j,t-1)-u(j,t-1));
        if V(j,t)>=30
            V(j,t)=c(j);
            u(j,t)=u(j,t)+d(j);
            n(j)=n(j)+1;               %·Åµç´ÎÊý
            T(j)=t;
            Tarray(j,n(j))=T(j);         %´æ·ÅµçÊ±¼ä
        end
    end
        t=t+1;
end
save freescalejieguo11;
toc
                    


    
    
