# Supplementary material for: Noise suppression ability and its mechanism analysis of scale-free spiking neural network under white Gaussian noise
Source: PLoS One. 2020 Dec 31;15(12):e0244683. doi: 10.1371/journal.pone.0244683 (PMC7774963; doi:10.1371/journal.pone.0244683)
Supplement: S1 File — (ZIP) [file pone.0244683.s001.zip › S1_file/BA_data/scalefreewangluogoujian.m]

%%%¼ÆËã»úÍøÂç
N=500; m0= 3; m= 3;%³õÊ¼»¯ÍøÂçÊý¾Ý
adjacent_matrix = sparse( m0, m0);% ³õÊ¼»¯ÁÚ½Ó¾ØÕó
for i = 1: m0
    for j = 1:m0
        if j ~= i %È¥³ýÃ¿¸öµã×ÔÉíÐÎ³ÉµÄ»·
        adjacent_matrix(i,j) = 1;%½¨Á¢³õÊ¼ÁÚ½Ó¾ØÕó£¬3µãÍ¬¾ùÍ¬ÆäËûµÄµãÏàÁ¬ 
        end
    end
end
adjacent_matrix =sparse(adjacent_matrix);%ÁÚ½Ó¾ØÕóÏ¡Êè»¯
node_degree = zeros(1,m0+1); %³õÊ¼»¯µãµÄ¶È
node_degree(2: m0+1) = sum(adjacent_matrix);%¶Ô¶ÈÎ¬Êý½øÐÐÀ©Õ¹ 
for iter= 4:N  %iter¼Óµã
    total_degree = 2*m*(iter-4)+6;%¼ÆËãÍøÂçÖÐµãµÄ¶ÈÖ®ºÍ
    cum_degree = cumsum(node_degree);%Çó³öÍøÂçÖÐµãµÄ¶È¾ØÕó
    choose= zeros(1,m);%³õÊ¼»¯Ñ¡Ôñ¾ØÕó
    % Ñ¡³öµÚÒ»¸öºÍÐÂµãÏàÁ¬½ÓµÄ¶¥µã
    r1= rand(1)*total_degree;%Ëã³öÓë¾ÉµãÏàÁ¬µÄ¸ÅÂÊ
    for i= 1:iter-1
        if (r1>=cum_degree(i))&&( r1<cum_degree(i+1))            
        choose(1) = i;        
        break        
        end
    end
% Ñ¡³öµÚ¶þ¸öºÍÐÂµãÏàÁ¬½ÓµÄ¶¥µã
    r2= rand(1)*total_degree;
    for i= 1:iter-1
        if (r2>=cum_degree(i))&&(r2<cum_degree(i+1))    
        choose(2) = i;
        break
        end
    end

    while choose(2) == choose(1)%µÚÒ»¸öµãºÍµÚ¶þ¸öµãÏàÍ¬µÄ»°£¬ÖØÐÂÔñÓÅ
        r2= rand(1)*total_degree;
        for i= 1:iter-1
            if (r2>=cum_degree(i))&&(r2<=cum_degree(i+1))
                choose(2) = i;
                break
            end
        end
    end
    % Ñ¡³öµÚÈý¸öºÍÐÂµãÏàÁ¬½ÓµÄ¶¥µã
    r3= rand(1)*total_degree;
    for i= 1:iter-1
        if (r3>=cum_degree(i))&&(r3<cum_degree(i+1)) 
            choose(3) = i;
            break
        end
    end
    while (choose(3)==choose(1))||(choose(3)==choose(2))
        r3= rand(1)*total_degree;
        for i=1:iter-1
            if (r3>=cum_degree(i))&&(r3<cum_degree(i+1))	
                choose(3) = i;
                break
            end
        end
    end
    %ÐÂµã¼ÓÈëÍøÂçºó, ¶ÔÁÚ½Ó¾ØÕó½øÐÐ¸üÐÂ
    for k = 1:m        
        adjacent_matrix(iter,choose(k)) = 1;
        adjacent_matrix(choose(k),iter) = 1;
    end
    node_degree=zeros(1,iter+1);
    node_degree(2:iter+1) = sum(adjacent_matrix);
end
matrix = adjacent_matrix;
G=matrix; 
w=full(matrix);
df=sum(w>0); %¼ÆËãÃ¿Ò»ÁÐ´óÓÚÁãµÄÖµµÄ¸öÊý£¬¼´ÎªµãµÄ¶È
pp2=tabulate(df);
sw=find(pp2(:,3)>0);
Xd=pp2(sw,1);
Yd=pp2(sw,3)/100;
subplot(2,2,2);
loglog(Xd,Yd,'k*');
title('¶È·Ö²¼Í¼')
xlabel('k');
ylabel('P(k)');
save G;
