# Supplementary material for: Noise suppression ability and its mechanism analysis of scale-free spiking neural network under white Gaussian noise
Source: PLoS One. 2020 Dec 31;15(12):e0244683. doi: 10.1371/journal.pone.0244683 (PMC7774963; doi:10.1371/journal.pone.0244683)
Supplement: S1 File — (ZIP) [file pone.0244683.s001.zip › S1_file/BA_data/scalefree_gauss.m]

clear;
clc;
tic
load freescalejieguo11;
Tarray=zeros(N,200);%´æ´¢Éñ¾­Ôª·ÅµçÊ±¿ÌÐÂÖµ
T=T0;
n=zeros(N,1);  %¼ÆÊýÉñ¾­ÔªµÄ·Åµç´ÎÊý
gn=zeros(tmax,1);%´æ·ÅÍ»´¥µÄ¸öÊý
gbig=zeros(tmax,1);
gsmall=zeros(tmax,1);
gmid=zeros(tmax,1);
p=30;%ÔëÉùÇ¿¶È
for i=1:N 
         noisy(i,:)=wgn(1,1000,p);
end
%___·ÂÕæ¹ý³Ì  ´óÑ­»· ²»Í¬µÄÉñ¾­Ôª°´ÁÐ´æ´¢£¬Í¬Ò»¸öÉñ¾­ÔªµÄ²»Í¬Ê±¿Ì°´ÐÐ´æ´¢  
for t=2:tmax
    for j=1:N
        for i=1:N
            if G(i,j)==0
                   g(i,j,t)=0;
            else               
                index01=find(Tarray(i,:)<=t&abs(Tarray(i,:)-T(j))<30); %Âú×ã×îÁÚ½üÔ­ÔòµÄ·ÅµçÊ±¿Ì
                if isempty(index01)
                    g(i,j,t)= g(i,j,t-1)-(tau/tau1(i))*g(i,j,t-1);%Í»´¥ºóÉñ¾­ÔªÃ»ÓÐ½Óµ½Í»³öÇ°Éñ¾­ÔªµÄµçÁ÷
                else
                    f1=min(abs(Tarray(i,index01(:))-T(j))); %%%%ÕÒµ½×îÐ¡Öµ
                    m1=find(abs(Tarray(i,index01(:))-T(j))==f1);%ÕÒµ½×îÐ¡ÖµµÄÎ»ÖÃ
                     if (d(i)==8)
                         g(i,j,t)=g(i,j,t-1)+gmax*stdpfunction(Tarray(i,m1(1)),T(j));
                         %g(i,j,t)=g(i,j,t-1)+(gmax/2)*stdpfunction(Tarray(i,m1(1)),T(j));
                     else
                        g(i,j,t)=g(i,j,t-1)+gmax*istdpfunction(Tarray(i,m1(1)),T(j)); %°´ÕÕÒÖÖÆÐÔÍ»´¥¿ÉËÜÐÔ½øÐÐ¸Ä±ä
                        %g(i,j,t)=g(i,j,t-1)+(gmax/2)*istdpfunction(Tarray(i,m1(1)),T(j));
                        %g(i,j,t)=g(i,j,t-1)+0.05;
                         
                     end
                end
                %--------------¹ØÓÚgµÄ¼ÆËã-------------------%
                     gn(t)=gn(t)+1;             
                     if g(i,j,t)>= (0.9*gmax)
                         gbig(t)=gbig(t)+1;
                     else if g(i,j,t)<= (0.1*gmax)
                             gsmall(t)=gsmall(t)+1;
                         else
                             gmid(t)=gmid(t)+1;
                         end
                     end
                %----------------------------------------%
            end
                        if g(i,j,t) <gmin
                         g(i,j,t)=gmin;
                         end
                         if g(i,j,t)>gmax 
                         g(i,j,t)=gmax;
                         end
                       
                      
                  
        end
             
        I(j,t)=noisy(j,t-1)+Iex(j)+sum(g(:,j,t-1).*(E(j)-V(j,t-1)));
        V(j,t)=V(j,t-1)+tau*(0.04*(V(j,t-1))^2+5*V(j,t-1)+140-u(j,t-1)+I(j,t));
        u(j,t)=u(j,t-1)+tau*a(j)*(b(j)*V(j,t-1)-u(j,t-1));
        if V(j,t)>=30
            V(j,t)=c(j);
            u(j,t)=u(j,t)+d(j);
            n(j)=n(j)+1;               %·Åµç´ÎÊý
            T(j)=t;
            Tarray(j,n(j))=T(j);         %´æ·ÅµçÊ±¼ä
        end
    end
        t=t+1;
end
save freescalejieguo11_gauss_30 ;
toc    

                    


    
    
