# Supplementary material for: Noise suppression ability and its mechanism analysis of scale-free spiking neural network under white Gaussian noise
Source: PLoS One. 2020 Dec 31;15(12):e0244683. doi: 10.1371/journal.pone.0244683 (PMC7774963; doi:10.1371/journal.pone.0244683)
Supplement: S1 File — (ZIP) [file pone.0244683.s001.zip › S1_file/BA_data/tu_plot.m]

function tu_plot(rel,control)
%ÓÉÁÚ½Ó¾ØÕó»­Á¬½ÓÍ¼£¬ÊäÈëÎªÁÚ½Ó¾ØÕórel£¬±ØÐëÎª·½Õó£»
%controlÎª¿ØÖÆÁ¿£¬0±íÊ¾»­³öµÄÍ¼ÎªÎÞÏòÍ¼£¬1±íÊ¾ÓÐÏòÍ¼¡£Ä¬ÈÏÖµÎª0
r_size=size(rel);%a=size(x)·µ»ØµÄÊÇÒ»¸öÐÐÏòÁ¿£¬¸ÃÐÐÏòÁ¿µÚÒ»¸öÔªËØÊÇ %xµÄÐÐÊý£¬µÚ2¸öÔªËØÊÇxµÄÁÐÊý
if nargin<2 %narginÊÇÓÃÀ´ÅÐ¶ÏÊäÈë±äÁ¿¸öÊýµÄº¯Êý
    control=0; %ÊäÈë±äÁ¿Ð¡ÓÚ2£¬¼´Ö»ÓÐÒ»¸ö£¬¾ÍÄ¬ÈÏcontrolÎª0
end
if r_size(1)~=r_size(2)%ÐÐÊýºÍÁÐÊý²»ÏàµÈ£¬²»ÊÇ·½Õó£¬²»Óè´¦Àí
    disp('Wrong Input! The input must be a square matrix!');
    return;
end
len=r_size(1);
rho=10;%ÏÞÖÆÍ¼³ß´çµÄ´óÐ¡
r=2/1.05^len;%µãµÄ°ë¾¶
theta=0:(2*pi/len):2*pi*(1-1/len);
[pointx,pointy]=pol2cart(theta',rho);
theta=0:pi/36:2*pi;
[tempx,tempy]=pol2cart(theta',r);
point=[pointx,pointy];
hold on
for i=1:len
    temp=[tempx,tempy]+[point(i,1)*ones(length(tempx),1),point(i,2)*ones(length(tempx),1)];
    plot(temp(:,1),temp(:,2),'r');
    text(point(i,1)-0.3,point(i,2),num2str(i));%»­µã
end
for i=1:len
    for j=1:len
        if rel(i,j)
        link_plot(point(i,:),point(j,:),r,control); %Á¬½ÓÓÐ¹ØÏµµÄµã 
        end
    end
end
set(gca,'XLim',[-rho-r,rho+r],'YLim',[-rho-r,rho+r]);
axis off
