# Supplementary material for: Noise suppression ability and its mechanism analysis of scale-free spiking neural network under white Gaussian noise
Source: PLoS One. 2020 Dec 31;15(12):e0244683. doi: 10.1371/journal.pone.0244683 (PMC7774963; doi:10.1371/journal.pone.0244683)
Supplement: S1 File — (ZIP) [file pone.0244683.s001.zip › S1_file/BBV_data/bbv_TF.m]

%%%´¿¼ÆËã»úÍøÂç
clear
clc
tic

%%³õÊ¼»¯
n=4;
w0=1;
w1=1;
p=0.3;
flag=0;
N=500;
w=w0*ones(n);   %%%¹¹Ôì³õÊ¼ÍøÂç
for i=1:n
    w(i,i)=0;  %Ã»ÓÐ×Ô»·
end
while(n<N)   
    r0=rand(1);
    if r0<p
        flag = 0; %¼Óµã
    else
        flag = 1;  %¼Ó±ß
    end
    %------------------------------¼Óµã-----------------------------%
    if flag == 0
        s=sum(w);  %¸÷½ÚµãµÄÈ¨ÖØ
        Bj=find(s); % sÖÐ·ÇÁãÔªËØµÄË÷Òý
        bsize=length(Bj);
        k=(s(Bj))/(sum(s(Bj)));     %%%Ñ¡ÔñÁ¬½Ó£º¸ÅÂÊ¹«Ê½
        k=cumsum(k);
        k=[0,k];
        %%Ñ¡ÔñÁ¬½Óµã
        w=[w,zeros(n,1)];
        w=[w;zeros(1,n+1)]; %%Ôö¼ÓÒ»¸ö½Úµã(¹ÂÁ¢£©.
        r1=rand(1);%Á¬½ÓµÚÒ»¸ö½Úµã
        for i=1:bsize
            if(k(i)<=r1 && k(i+1)>r1)
                i1=i;
                w(n+1,Bj(i1))=w0;
                w(Bj(i1),n+1)=w0;  %Ôö¼ÓÁ¬±ß
        %%%%%Ô­À´ÓëÐÂ½ÚµãÏàÁ¬µÄ±ßÈ¨½«·¢Éú±ä»¯
                s=sum(w);  
                for j=1:n+1
                    if w(Bj(i1),j)~=0
                            w(Bj(i1),j)=w(Bj(i1),j)+w(Bj(i1),j)*w0/s(Bj(i1));  %%%  ÓëÖ®Ïà¹ØµÄ±ßµÄÈ¨·¢Éú¸Ä±ä
                            w(j,Bj(i1))=w(j,Bj(i1))+w(j,Bj(i1))*w0/s(Bj(i1)); 
                    end
                end
                break
            end
        end
        r2=rand(1);%Á¬½ÓµÚ¶þ¸ö½Úµã
        while(k(i1)<=r2 && k(i1+1)>r2)
            r2=rand(1);
        end
        for i=1:bsize
            if(k(i)<=r2 && k(i+1)>r2)
                i2=i;
                w(n+1,Bj(i2))=w0;
                w(Bj(i2),n+1)=w0;  %Ôö¼ÓÁ¬±ß
        %%%%%Ô­À´ÓëÐÂ½ÚµãÏàÁ¬µÄ±ßÈ¨½«·¢Éú±ä»¯
                s=sum(w);  
                for j=1:n+1
                        if w(Bj(i2),j)~=0
                            w(Bj(i2),j)=w(Bj(i2),j)+w(Bj(i2),j)*w0/s(Bj(i2));  %%%  ÓëÖ®Ïà¹ØµÄ±ßµÄÈ¨·¢Éú¸Ä±ä
                            w(j,Bj(i2))=w(j,Bj(i2))+w(j,Bj(i2))*w0/s(Bj(i2)); 
                        end
                end
                break
            end
        end
        r5=rand(1);%Á¬½ÓµÚÈý¸ö½Úµã
        while((k(i1)<=r5 && k(i1+1)>r5) || (k(i2)<=r5 && k(i2+1)>r5))
            r5=rand(1);
        end
        for i=1:bsize
            if(k(i)<=r5 && k(i+1)>r5)
                i3=i;
                w(n+1,Bj(i3))=w0;
                w(Bj(i3),n+1)=w0;  %Ôö¼ÓÁ¬±ß
        %%%%%Ô­À´ÓëÐÂ½ÚµãÏàÁ¬µÄ±ßÈ¨½«·¢Éú±ä»¯
                s=sum(w);  
                for j=1:n+1
                        if w(Bj(i3),j)~=0
                            w(Bj(i3),j)=w(Bj(i3),j)+w(Bj(i3),j)*w0/s(Bj(i3));  %%%  ÓëÖ®Ïà¹ØµÄ±ßµÄÈ¨·¢Éú¸Ä±ä
                            w(j,Bj(i3))=w(j,Bj(i3))+w(j,Bj(i3))*w0/s(Bj(i3)); 
                        end
                end
                break
            end
        end
        %%%%%%%%%%%%%%%%%%%%%%%%%%
        n=n+1;
    end
%----------------------------------¼Ó±ß--------------------------------%
    if flag == 1   %Ëæ»úÑ¡Ôñ±ß(a,b)
        a=ceil(rand(1)*n);
        b=ceil(rand(1)*n);
        while(w(a,b)==0)
            a=ceil(rand(1)*n);
            b=ceil(rand(1)*n);
        end
        Bh = find(w(b,:)) ; %jµÄÁÙ½ÚµãµÄË÷Òý 
        bhsize=length(Bh);
        for l=1 : bhsize %È¥µôi
            if Bh(l) == a;
                Bh(l)=0;
            end
        end
        bl=find(Bh);
        blsize=length(bl);
        s1=sum(w(b,Bh(bl)));
        k1=w(b,Bh(bl))/s1;   %Ñ¡ÔñÁ¬½Ó£º¸ÅÂÊ¹«Ê½
        k1=cumsum(k1);
        k1=[0,k1];
        %%Ñ¡ÔñjµÄÁÙ½Úµã£¬°´±ßµÄÈ¨ÖØÓÅÏÈÑ¡Ôñ
        r3=rand(1);%Ñ¡ÔñµÚÒ»¸öµã
        for m = 1 : blsize
            if(k1(m)<=r3 && k1(m+1)>r3)
                m1=m; 
                %±ßÈ¨Öµ¸Ä±ä
                w(a,Bh(bl(m1)))=w(a,Bh(bl(m1)))+w1;               
                w(b,Bh(bl(m1)))=w(b,Bh(bl(m1)))+w1;
                w(Bh(bl(m1)),a)=w(Bh(bl(m1)),a)+w1;
                w(Bh(bl(m1)),b)=w(Bh(bl(m1)),b)+w1;
                w(b,a)=w(b,a)+w1;    
                w(a,b)=w(a,b)+w1;
            end
        end
        r4=rand(1);%Ñ¡ÔñµÚ¶þ¸öµã        
        for m = 1 : blsize
            if(k1(m)<=r4 && k1(m+1)>r4)
                m2=m; 
                %±ßÈ¨Öµ¸Ä±ä
                w(a,Bh(bl(m2)))=w(a,Bh(bl(m2)))+w1;                
                w(b,Bh(bl(m2)))=w(b,Bh(bl(m2)))+w1;
                w(Bh(bl(m2)),a)=w(Bh(bl(m2)),a)+w1;
                w(Bh(bl(m2)),b)=w(Bh(bl(m2)),b)+w1;
                w(b,a)=w(b,a)+w1;   
                w(a,b)=w(a,b)+w1;
            end
        end
    end
end 
G=w;

%%%1.strenghµÄ·Ö²¼Í¼   ---È¡ÕûÔÙ»­Í¼    
s2=fix(s);  %³¯Áã·½ÏòÇøÈ¡Õû
pp1=tabulate(s2);
sw=find(pp1(:,3)>0);
Xs=pp1(sw,1);
Ys=pp1(sw,3)/100;
subplot(2,2,1);
loglog(Xs,Ys,'k.');
title('strenghµÄ·Ö²¼Í¼')
xlabel('s');
ylabel('P(s)');
%%%%%%%%%%%%%%%%%%%%%%%%%%%%%%%%%%%%%%%%%%%

%%%ÏÂÃæ»­³öÏàÓ¦µÄ¶È·Ö²¼Í¼
df=sum(w>0); %¼ÆËãÃ¿Ò»ÁÐ´óÓÚÁãµÄÖµµÄ¸öÊý£¬¼´ÎªµãµÄ¶È
pp2=tabulate(df);
sw=find(pp2(:,3)>0);
Xd=pp2(sw,1);
Yd=pp2(sw,3)/100;
subplot(2,2,2);
loglog(Xd,Yd,'k*');
title('¶È·Ö²¼Í¼')
xlabel('k');
ylabel('P(k)');

%%%%%%%%%%%%%%%%%%%%%%%%%%%%%%%%%%%%%

%%%%  ÏÂÃæ»­³ö£ºÈ¨·Ö²¼Í¼
wf=fix(w);
Aq=zeros(1,n*n);
for i=1:n
    Aq(1,((i-1)*n+1):i*n)=wf(i,:);
end
wfw=find(wf>0);
pp3=tabulate(Aq(wfw));
sw=find(pp3(:,3)>0);
Xw=pp3(sw,1);
Yw=pp3(sw,3)/100;
subplot(2,2,3);
loglog(Xw,Yw,'ko');
title('È¨·Ö²¼Í¼')
xlabel('w');
ylabel('P(w)');
%%%%%%%%%%%%%%%%%%%%%%%%%%%%%%%%%%%%%%%

%%%% ÏÂÃæ»­³ö:¶È£­ÊÆÏà¹ØÍ¼
subplot(2,2,4);
loglog(df,s2,'k.');  
lsline     %×îÐ¡¶þ³ËÄâºÏÖ±Ïß
title('¶È£­ÊÆÏà¹ØÍ¼ ')
xlabel('k');
ylabel('S(k)');
%%%%%%%%%%%%%%%%%%%%%%%%%%%%%%%%%%%%%%
%save E:\lh\tuopu\p=0.1\G G;
% save E:\ãÛ¶÷Óî\Êý¾Ý\G_test002;
toc
