# Supplementary material for: Noise suppression ability and its mechanism analysis of scale-free spiking neural network under white Gaussian noise
Source: PLoS One. 2020 Dec 31;15(12):e0244683. doi: 10.1371/journal.pone.0244683 (PMC7774963; doi:10.1371/journal.pone.0244683)
Supplement: S1 File — (ZIP) [file pone.0244683.s001.zip › S1_file/BBV_data/CCM_AvgShortestPath.m]

function [D_Global, D_Nodal, D2_mean] = CCM_AvgShortestPath(gMatrix, s, t)
% CCM_AvgShortestPath generates the shortest distance matrix of source nodes 
% indice s to the target nodes indice t.
% Input:
%   gMatrix     symmetry binary connect matrix or weighted connect matrix
%   s           source nodes, default is 1:N
%   t           target nodes, default is 1:N
% Usage:
%   [D_Global, D_Nodal] = CCM_AvgShortestPath(gMatrix) returns the mean
%   shortest-path length of whole network D_Global,and the mean shortest-path
%   length of each node in the network
% Example:
%   G = CCM_TestGraph1('nograph');
%   [D_Global, D_Nodal] = CCM_AvgShortestPath(G);
% See also dijk, MEAN, SUM

% Written by Yong Liu, Oct,2007
% Modified by Hu Yong, Nov 2010
% Center for Computational Medicine (CCM), 
% Based on Matlab 2008a
% $Revision: 1.0, Copywrite (c) 2007

% ###### Input check #########
error(nargchk(1,3,nargin,'struct'))
N = length(gMatrix);
if(nargin < 2 || isempty(s))
    s = (1:N)';
else
    s = s(:);  
end

if(nargin < 3 || isempty(t))
    t = (1:N)';
else
    t = t(:); 
end

% Calculate the shortest-path from s to all node
[d,DD]= dijk(gMatrix,s);
D=d;
D(isinf(D)) = 0;
D = D(:,t);         %To target nodes
%%%%%%%%%%%%%%%%%%%%%%%%%×Ô¼º±àÐ´

D1=1./D;
D1(isinf(D1)) = 0;
D2  = (sum(D1,2)./sum(D1>0,2));
% %%%%%%%%%%%%%%%%%ÐÞ¸ÄµÄ
D2(isnan(D2)) = 0;
% %%%%%%%%%%%%%%%%%%%ÅÐ¶Ï¾ÙÖ¤ÖÐÓÐÎÞnan ÓÃ0´úÌæ
    
D_Nodal  = (sum(D,2)./sum(D>0,2));
D_Nodal(isnan(D_Nodal)) = 0;
D2_mean=mean(D2);
D_Global = mean(D_Nodal);
