# Supplementary material for: Noise suppression ability and its mechanism analysis of scale-free spiking neural network under white Gaussian noise
Source: PLoS One. 2020 Dec 31;15(12):e0244683. doi: 10.1371/journal.pone.0244683 (PMC7774963; doi:10.1371/journal.pone.0244683)
Supplement: S1 File — (ZIP) [file pone.0244683.s001.zip › S1_file/BBV_data/CCM_ClusteringCoef.m]

function [Cp_Global, Cp_Nodal] = CCM_ClusteringCoef(gMatrix, Types)
% CCM_ClusteringCoef calculates clustering coefficients.
% Input:
%   gMatrix     adjacency matrix
%   Types       type of graph: 'binary','weighted','directed','all'(default).
% Usage:
%   [Cp_Global, Cp_Nodal] = CCM_ClusteringCoef(gMatrix, Types) returns
%   clustering coefficients for all nodes "Cp_Nodal" and average clustering
%   coefficient of network "Cp_Global".
% Example:
%   G = CCM_TestGraph1('nograph');
%   [Cp_Global, Cp_Nodal] = CCM_ClusteringCoef(G);
% Note:
%   1) one node have vaule 0, while which only has a neighbour or none.
%   2) The dircted network termed triplets that fulfill the follow condition 
%      as non-vacuous: j->i->k and k->i-j,if don't satisfy with that as 
%      vacuous, just like: j->i,k->i and i->j,i->k. and the closed triplets
%      only j->i->k == j->k and k->i->j == k->j.
%   3) 'ALL' type network code from Mika Rubinov's BCT toolkit.
% Refer:
%  [1] Barrat et al. (2004) The architecture of the complex weighted networks. 
%  [2] Wasserman,S.,Faust,K.(1994) Social Network Analysis: Methods and
%      Applications.
%  [3] Tore Opsahl and Pietro Panzarasa (2009). "Clustering in Weighted 
%      Networks". Social Networks31(2).
% See also CCM_Transitivity

% Written by Yong Liu, Oct,2007
% Center for Computational Medicine (CCM),
% National Laboratory of Pattern Recognition (NLPR),
% Institute of Automation,Chinese Academy of Sciences (IACAS), China.
% Revise by Hu Yong, Nov, 2010

% E-mail: 
% based on Matlab 2006a
% $Revision: 1.0, Copywrite (c) 2007

error(nargchk(1,2,nargin,'struct'));
if(nargin < 2),    Types = 'all';   end

N = length(gMatrix);
gMatrix(1:(N+1):end) = 0;%Clear self-edges

Cp_Nodal = zeros(N,1);   %Preallocate
switch(upper(Types))
case 'BINARY'%Binary network
 gMatrix = double(gMatrix > 0);%Ensure binary network
 for i = 1:N
        neighbor = (gMatrix(i,:) > 0);
        Num      = sum(neighbor);%number of neighbor nodes
        temp     = gMatrix(neighbor, neighbor);
        if(Num > 1),  Cp_Nodal(i) = sum(temp(:))/Num/(Num-1);   end
    end
    
case 'WEIGHTED'% Weighted network -- arithmetic mean
    for i = 1:N
        neighbor = (gMatrix(i,:) > 0);
        n_weight = gMatrix(i,neighbor);
        Si       = sum(n_weight);
        Num      = sum(neighbor);
        if(Num > 1),
            n_weight  = ones(Num,1)*n_weight;
            n_weight  = n_weight + n_weight';
            n_weight  = n_weight.*(gMatrix(neighbor, neighbor) > 0);
            Cp_Nodal(i) = sum(n_weight(:))/(2*Si*(Num-1));
        end
 end
        
%case 'WEIGHTED'% Weighted network -- geometric mean
% A  = (gMatrix~= 0);
% G3 = diag((gMatrix.^(1/3) )^3);)
% A(A == 0) = inf;  %close-triplet no exist,let CpNode=0 (A=inf)
% CpNode = G3./(A.*(A-1));

case 'DIRECTED', % Directed network
 for i = 1:N
        inset   = (gMatrix(:,i) > 0);  %in-nodes set
        outset  = (gMatrix(i,:) > 0)'; %out-nodes set
        if(any(inset & outset))
            allset = and(inset, outset);
            % Ensure aji*aik > 0,j belongs to inset,and k belongs to outset
            total   = sum(inset)*sum(outset) - sum(allset);
            tri     = sum(sum(gMatrix(inset, outset)));
            Cp_Nodal(i) = tri./total;
        end
    end
        
%case 'DIRECTED', % Directed network -- clarity format (from Mika Rubinov, UNSW)
% G  = gMatrix + gMatrix';           %symmetrized
% D  = sum(G,2);                     %total degree
% g3 = diag(G^3)/2;                  %number of triplet
% D(g3 == 0) = inf;                  %3-cycles no exist,let Cp=0
% c3 = D.*(D-1) - 2*diag(gMatrix^2); %number of all possible 3-cycles
% Cp_Nodal   = g3./c3; 

%Note: Directed & weighted network (from Mika Rubinov)
case 'ALL',%All type
 A  = (gMatrix~= 0);                 %adjacency matrix
 G  = gMatrix.^(1/3) + (gMatrix.').^(1/3);
 D  = sum(A + A.',2);                %total degree
 g3 = diag(G^3)/2;                   %number of triplet
 D(g3 == 0) = inf;                   %3-cycles no exist,let Cp=0
 c3 = D.*(D-1) - 2*diag(A^2);
 Cp_Nodal   = g3./c3;
otherwise,%Eorr Msg
    error('Type only four: "Binary","Weighted","Directed",and "All"');
end
Cp_Global = sum(Cp_Nodal)/N;                                                       
