# Supplementary material for: Noise suppression ability and its mechanism analysis of scale-free spiking neural network under white Gaussian noise
Source: PLoS One. 2020 Dec 31;15(12):e0244683. doi: 10.1371/journal.pone.0244683 (PMC7774963; doi:10.1371/journal.pone.0244683)
Supplement: S1 File — (ZIP) [file pone.0244683.s001.zip › S1_file/BBV_data/clustering coefficient_FR.m]

x=[1 2.5 5 7.5 10 12.5 15 17.5 20 22.5 25 27.5 30];
y11=[1.6223 1.8003 4.3443  7.7627 12.3446 21.1486 33.9394 52.9791 80.1054 118.3418 174.9729 255.2798 376.9692];
y12=[1.4523 1.3 4.0 6.8 11.34 20.95 32.8 50.90 78.15 114.23 170.50 240.32 362.15];
y13=[1.34 1.0 3.9 6.5 10.3 19.80 32.0 49.8 77.4 110.6 164.3 229.4 349.7];
y22=[2.8228 3.5998 5.2039 9.2696 15.5919 25.7068 38.9298 60.5770 89.5406 131.7773 193.6822 279.1465 408.2907];
y23=[3 4.23 5.60 10.7 16.9 26.87 40.12 63.2 92.8 135.45 200.7 285.1 423.4];
y24=[3.6 4.9 6.8 11.6 18.5 27.9 43.3 65.9 93.5  143.98 210.97 299 444]
plot(x,y11,'sk-','linewidth',2);
hold on
plot(x,y12,'ok-','linewidth',2);
hold on
plot(x,y13,'k-','linewidth',2);
hold on
plot(x,y22,'pk-','linewidth',2);
hold on
plot(x,y23,'pk-','linewidth',2);
hold on
plot(x,y24,'pk-','linewidth',2);
set(gca,'FontSize',14);
set(gca,'xtick',[0 1 2.5 5 7.5 10 12.5 15 17.5 20 22.5 25 27.5 30]);
xlabel('ÔëÉùÇ¿¶È / dBW','Fontsize',18);
ylabel('·ÅµçÂÊÏà¶Ô±ä»¯ÂÊ(%)','Fontsize',18);
axis([0 31 0 400]);
legend('¸ß¾ÛÀàÏµÊý','µÍ¾ÛÀàÏµÊý')
 
