# Supplementary material for: Noise suppression ability and its mechanism analysis of scale-free spiking neural network under white Gaussian noise
Source: PLoS One. 2020 Dec 31;15(12):e0244683. doi: 10.1371/journal.pone.0244683 (PMC7774963; doi:10.1371/journal.pone.0244683)
Supplement: S1 File — (ZIP) [file pone.0244683.s001.zip › S1_file/BBV_data/clustering_coefficient_membrane_potentials.m]

x=[1 2.5 5 7.5 10 12.5 15 17.5 20 22.5 25 27.5 30];
y11=[0.8662 0.8750 0.8329 0.7731 0.7786 0.7647 0.7096 0.6817 0.6531 0.6366 0.5861 0.5536 0.5343];
y12=[0.8682 0.8850 0.8389 0.7856 0.7821 0.7756 0.7165 0.6975 0.6632 0.6576 0.6032 0.5787 0.5543];
y13=[0.8700 0.8921 0.8412 0.7934 0.7898 0.7798 0.7234 0.7011 0.67889 0.6678 0.6278 0.6034 0.5768];
y22=[0.8759 0.8328 0.8102 0.7211 0.6884 0.6364 0.6248 0.5995 0.5811 0.5441 0.4871 0.4674 0.4118];
y23=[0.8623 0.8213 0.8002 0.7143 0.6789 0.6300 0.6121 0.5876 0.5765 0.5243 0.4621 0.4432 0.3932];
y24=[0.8599 0.8176 0.7932 0.7034 0.6732 0.6256 0.6078 0.5800 0.5689 0.5121 0.4488 0.4321 0.3756];
 plot(x,y11,'sk-','linewidth',1.5);
 hold on
 plot(x,y12,'sk-','linewidth',1.5);
 hold on
 plot(x,y13,'sk-','linewidth',1.5);
 hold on
 plot(x,y22,'ok-','linewidth',1.5);
 hold on
 plot(x,y23,'ok-','linewidth',1.5);
hold on
 plot(x,y24,'ok-','linewidth',1.5);
 set(gca,'xtick',[1 2.5 5 7.5 10 12.5 15 17.5 20 22.5 25 27.5 30]);
 axis([1 30 0 1])
xlabel('ÔëÉùÇ¿¶È / dBW','Fontsize',18);
ylabel('Ä¤µçÎ»Ïà¹ØÐÔ(%)','Fontsize',18);
% axis([0 31 0 400]);
%legend('¸ß¾ÛÀàÏµÊý','µÍ¾ÛÀàÏµÊý')
