# Supplementary material for: Noise suppression ability and its mechanism analysis of scale-free spiking neural network under white Gaussian noise
Source: PLoS One. 2020 Dec 31;15(12):e0244683. doi: 10.1371/journal.pone.0244683 (PMC7774963; doi:10.1371/journal.pone.0244683)
Supplement: S1 File — (ZIP) [file pone.0244683.s001.zip › S1_file/BBV_data/correlation_coefficient_gauss.m]

clear;clc;
x=[50 100 150 200 250 300 350 400 450 500 550 600 650 700 750 800 850 900 950 1000];
load E:\bbvÉñ¾­ÍøÂç\Êý¾Ý\xiangguan_gauss_5; y1=RRV1;
load E:\bbvÉñ¾­ÍøÂç\Êý¾Ý\xiangguan_gauss_10; y2=RRV1;
load E:\bbvÉñ¾­ÍøÂç\Êý¾Ý\xiangguan_gauss_15; y3=RRV1;
load E:\bbvÉñ¾­ÍøÂç\Êý¾Ý\xiangguan_gauss_20; y4=RRV1;
load E:\bbvÉñ¾­ÍøÂç\Êý¾Ý\xiangguan_gauss_25; y5=RRV1;
figure(1)
plot(x,y1,'.k-',x,y2,'*k-',x,y3,'ok-',x,y4,'sk-',x,y5,'pk-','linewidth',1.5);
% set(gca,'FontName','Times New Roman','FontSize',14);
set(gca,'FontSize',14);
set(gca,'xtick',[100 200 300 400 500 600 700 800 900 1000]);
axis([50 1000 0 1]); 
xlabel('Ê±¼ä/ms','Fontsize',18);
ylabel('Ä¤µçÎ»Ïà¹ØÐÔ','Fontsize',18);
