# Supplementary material for: Noise suppression ability and its mechanism analysis of scale-free spiking neural network under white Gaussian noise
Source: PLoS One. 2020 Dec 31;15(12):e0244683. doi: 10.1371/journal.pone.0244683 (PMC7774963; doi:10.1371/journal.pone.0244683)
Supplement: S1 File — (ZIP) [file pone.0244683.s001.zip › S1_file/BBV_data/dijkf.m]

function [d index1 index2] = Dijkf(a)% a ±íÊ¾Í¼µÄÈ¨Öµ¾ØÕó% d ±íÊ¾ËùÇó×î¶ÌÂ·µÄÈ¨ºÍ% index1 ±íÊ¾±êºÅ¶¥µãË³Ðò% index2 ±íÊ¾±êºÅ¶¥µãË÷Òý%²ÎÊý³õÊ¼»¯
M= max(max(a));pb(1:length(a))= 0;  % ±ê¼ÇÏòÁ¿,±íÃ÷ÊÇ·ñÒÑ½øÈëS¼¯ºÏ
pb(1)= 1;
index1= 1;
index2= ones(1,length(a));
d(1:length(a))= M;  % d¾ØÕóËùÓÐÔªËØ¶¼³õÊ¼»¯Îª×î´óÈ¨Öµd(1)= 0;  % ÒÔv1µãÎªÔ´µãtemp= 1;% ¸üÐÂl(v),Í¬Ê±¼ÇÂ¼¶¥µãË³ÐòºÍ¶¥µãË÷Òý
while  sum(pb)<length(a)                   % ÖØ¸´²½Öè2,Ö±µ½Âú×ãÍ£Ö¹Ìõ¼þ    
    tb= find(pb==0);    
    d(tb)= min(d(tb),d(temp)+a(temp,tb));   % ¸üÐÂl(v)    
    tmpb= find(d(tb)==min(d(tb)));          % ÕÒ³ömin(l(v))    
    temp= tb(tmpb(1));    
    pb(temp)= 1;    
    index1= [index1,temp];                  % ¼ÇÂ¼±êºÅË³Ðò    
    index= index1(find(d(index1)==d(temp)-a(temp,index1)));    
    if  length(index)>=2        
        index= index(1);    
    end  % if½áÊø    
    index2(temp)= index;                    % ¼ÇÂ¼±êºÅË÷Òý
end  % while½áÊø
end
