# Supplementary material for: Noise suppression ability and its mechanism analysis of scale-free spiking neural network under white Gaussian noise
Source: PLoS One. 2020 Dec 31;15(12):e0244683. doi: 10.1371/journal.pone.0244683 (PMC7774963; doi:10.1371/journal.pone.0244683)
Supplement: S1 File — (ZIP) [file pone.0244683.s001.zip › S1_file/BBV_data/distance_bin.m]

function D=distance_bin(G)
%DISTANCE_BIN       Distance matrix
%
%   D = distance_bin(A);
%
%   The distance matrix contains lengths of shortest paths between all
%   pairs of nodes. An entry (u,v) represents the length of shortest path 
%   from node u to node v. The average shortest path length is the 
%   characteristic path length of the network.
%
%   Input:      A,      binary directed/undirected connection matrix
%
%   Output:     D,      distance matrix
%
%   Notes: 
%       Lengths between disconnected nodes are set to Inf.
%       Lengths on the main diagonal are set to 0.
%
%   Algorithm: Algebraic shortest paths.
%
%
%   Mika Rubinov, UNSW, 2007-2010.


D=eye(length(G));
n=1;
nPATH=G;                        %n-path matrix
L=(nPATH~=0);                   %shortest n-path matrix

while find(L,1);
    D=D+n.*L;
    n=n+1;
    nPATH=nPATH*G;
    L=(nPATH~=0).*(D==0);
end

D(~D)=inf;                      %disconnected nodes are assigned d=inf;
D=D-eye(length(G));
