# Supplementary material for: Noise suppression ability and its mechanism analysis of scale-free spiking neural network under white Gaussian noise
Source: PLoS One. 2020 Dec 31;15(12):e0244683. doi: 10.1371/journal.pone.0244683 (PMC7774963; doi:10.1371/journal.pone.0244683)
Supplement: S1 File — (ZIP) [file pone.0244683.s001.zip › S1_file/BBV_data/fangdianlvISI.m]

clc; clear;

% load  E:\bbvÉñ¾­ÍøÂç\Êý¾Ý\freescalejieguo11_notuchu_gauss_30 Tarray N;
 load E:\bbvÉñ¾­ÍøÂç\Êý¾Ý\freescalejieguo11_gauss_30;
firings=[];
s=0;
chazhi=[];

for i=1:500
    for j=1:200
        if 0<Tarray(i,j)
        firings=[firings;i,Tarray(i,j)];
        end
    end
end
for k=1:size(firings,1)-1
    s=s+1;
    M=[firings(s+1,2),firings(s+1,2)-firings(s,2)];
    if M(:,2)>0
    chazhi=[chazhi;M];%¸÷Éñ¾­Ôª·ÅµçÊ±¿Ì²îÖµ
    end
end
    Dis1=chazhi(:,2);
    Dis1length=length(find(Dis1>0));
    ISI1mean=(sum(Dis1))/Dis1length(1);
    Meanfirings1=1000/ISI1mean;

    
