# Supplementary material for: Noise suppression ability and its mechanism analysis of scale-free spiking neural network under white Gaussian noise
Source: PLoS One. 2020 Dec 31;15(12):e0244683. doi: 10.1371/journal.pone.0244683 (PMC7774963; doi:10.1371/journal.pone.0244683)
Supplement: S1 File — (ZIP) [file pone.0244683.s001.zip › S1_file/BBV_data/g_jisuan.m]

 load  freescalejieguo11_gauss_10 gbig gmid gsmall gn g N;
 x=1:1000;
 gbig(1)=1;%³õÊ¼Ê±¿ÌÍ»´¥¾ù´¦ÓÚqiangñîºÏÇ¿¶È ¹ÊÉèÎª1 
 gn(1)=1;
 gg=zeros(1,1000);
for t=1:1000
    for i=1:N
        for j=1:N
            gg(t)=gg(t)+g(i,j,t);%%%Ê¹ÓÃ´ËÖµ²»Í¬Ê±¿ÌÍ»´¥Ç¿¶È±ä»¯±í¸ñ
        end
    end
end
%  y1=gsmall./gn; 
%  y2=gbig./gn;
%  y3=gmid./gn;
%  x1=10:10:100;
%  x11=101:20:1000;
%  x1=[x1 x11];
%  figure(1)
%  plot(x1,y1(x1),'.k',x1,y2(x1),'sk',x1,y3(x1),'ok');
% % set(gca,'FontName','Times New Roman','FontSize',14);
%   set(gca,'FontSize',14);
%  xlabel('Ê±¼ä / ms','Fontsize',18);
%  ylabel('Í»´¥È¨ÖØ±ÈÖØ','Fontsize',18);
 figure(2)
 gg_ave=gg./(N*N);
 x1=1:10:100;
 x2=130:30:1000;
 xx=[x1 x2];
 plot(xx,gg_ave(xx));%%%%%%%%%%,'k-','linewidth',2
 %set(gca,'FontName','Times New Roman','FontSize',14);
  set(gca,'FontSize',14);
 xlabel('Ê±¼ä / ms','Fontsize',18);
 ylabel('Í»´¥¾ùÖµ','Fontsize',18);
 axis([0 1000 0 4*10^(-4)]);
