# Supplementary material for: Noise suppression ability and its mechanism analysis of scale-free spiking neural network under white Gaussian noise
Source: PLoS One. 2020 Dec 31;15(12):e0244683. doi: 10.1371/journal.pone.0244683 (PMC7774963; doi:10.1371/journal.pone.0244683)
Supplement: S1 File — (ZIP) [file pone.0244683.s001.zip › S1_file/BBV_data/istdpfunction.m]

function F=istdpfunction(t1,t2)
c=0.02; 
p=1.5;
q=-1;
taud=20; %%%%%¾ö¶¨Í»´¥Ç°ºóÂö³å¼ä¸ôµÄ±ä»¯
% tpre=20;
% tpost=20;
    if (t1-t2<0)
    F=c*q*exp((t1-t2)/taud);
else
    F=c*p*exp((-(t1-t2))/taud);
    end
