# Supplementary material for: Noise suppression ability and its mechanism analysis of scale-free spiking neural network under white Gaussian noise
Source: PLoS One. 2020 Dec 31;15(12):e0244683. doi: 10.1371/journal.pone.0244683 (PMC7774963; doi:10.1371/journal.pone.0244683)
Supplement: S1 File — (ZIP) [file pone.0244683.s001.zip › S1_file/BBV_data/izhikevich.m]

clear;
clc;
a=0.02;
b=0.2;
c=-65;
d=8;      
tau=0.5; %²½³¤ 
V1(1)=-65;
u1(1)=b.*V1(1);%uµÄ³õÖµ
I1=5;%ÊäÈëµçÁ÷Öµ
n1=0;%ÓÃÓÚ¼ÇÂ¼·Åµç´ÎÊý
T1=[];%ÓÃÓÚ´æ·Å·ÅµçÊ±¿Ì
tmax=1000;%·ÂÕæµÄ×î´óÖµ
tspan=2:tmax;%·ÂÕæÊ±¼ä
VE=0;%Íâ¼Óµç³¡2mV
for t=tspan
V1(t)=V1(t-1)+tau*(0.04*(V1(t-1)+VE)^2+5*(V1(t-1)+VE)+140-u1(t-1)+I1);
u1(t)=u1(t-1)+a*(b*(V1(t-1)+VE)-u1(t-1));
  if V1(t)>=30
     V1(t)=c;
     u1(t)=u1(t)+d;
     n1=n1+1;%·Åµç´ÎÊý
     T1(n1)=t;%Í»´¥Ç°Éñ¾­Ôª·ÅµçÊ±¿Ì
  end
end
V1(T1)=30;%½«·ÅµçÊ±¿ÌµÄV1ÖµÖÃÎª30
figure(1)
plot(1:1000,V1,'k')
axis([0 1000 -80 40])
set(gca,'FontName','Times New Roman','FontSize',20);
set(gca,'XTickLabel',{'0','200','400','600','800','1 000'});
xlabel('{\it{t}} / ms','FontSize',20);
ylabel('{\it{U}} / mV','FontSize',20);
