# Supplementary material for: Noise suppression ability and its mechanism analysis of scale-free spiking neural network under white Gaussian noise
Source: PLoS One. 2020 Dec 31;15(12):e0244683. doi: 10.1371/journal.pone.0244683 (PMC7774963; doi:10.1371/journal.pone.0244683)
Supplement: S1 File — (ZIP) [file pone.0244683.s001.zip › S1_file/BBV_data/juleixishuchengxu.m]

clear;
clc;
load E:\bbvÉñ¾­ÍøÂç\Êý¾Ý\freescalejieguo11_gauss_10;
C_ave=zeros(10,1);
Cr_ave=zeros(10,1);
Cr=zeros(10,1);
C1=g(:,:,100);
ITER=5;
[R1 eff]=randmio_und(C1, ITER);
[C_ave(1,1),C_Nodal]=CCM_ClusteringCoef(C1,'weighted');
[Cr_ave(1,1),C_Nodal]=CCM_ClusteringCoef(R1,'weighted');
C2=g(:,:,200);
ITER=5;
[R2 eff]=randmio_und(C2, ITER);
[C_ave(2,1),C_Nodal]=CCM_ClusteringCoef(C2,'weighted');
[Cr_ave(2,1),C_Nodal]=CCM_ClusteringCoef(R2,'weighted');
C3=g(:,:,300);
ITER=5;
[R3 eff]=randmio_und(C3, ITER);
[C_ave(3,1),C_Nodal]=CCM_ClusteringCoef(C3,'weighted');
[Cr_ave(3,1),C_Nodal]=CCM_ClusteringCoef(R3,'weighted');
C4=g(:,:,400);
ITER=5;
[R4 eff]=randmio_und(C4, ITER);
[C_ave(4,1),C_Nodal]=CCM_ClusteringCoef(C4,'weighted');
[Cr_ave(4,1),C_Nodal]=CCM_ClusteringCoef(R4,'weighted');
C5=g(:,:,500);
ITER=5;
[R5 eff]=randmio_und(C5, ITER);
[C_ave(5,1),C_Nodal]=CCM_ClusteringCoef(C5,'weighted');
[Cr_ave(5,1),C_Nodal]=CCM_ClusteringCoef(R5,'weighted');
C6=g(:,:,600);
ITER=5;
[R6 eff]=randmio_und(C6, ITER);
[C_ave(6,1),C_Nodal]=CCM_ClusteringCoef(C6,'weighted');
[Cr_ave(6,1),C_Nodal]=CCM_ClusteringCoef(R6,'weighted');
C7=g(:,:,700);
ITER=5;
[R7 eff]=randmio_und(C7, ITER);
[C_ave(7,1),C_Nodal]=CCM_ClusteringCoef(C7,'weighted');
[Cr_ave(7,1),C_Nodal]=CCM_ClusteringCoef(R7,'weighted');
C8=g(:,:,800);
ITER=5;
[R8 eff]=randmio_und(C8, ITER);
[C_ave(8,1),C_Nodal]=CCM_ClusteringCoef(C8,'weighted');
[Cr_ave(8,1),C_Nodal]=CCM_ClusteringCoef(R8,'weighted');
C9=g(:,:,900);
ITER=5;
[R9 eff]=randmio_und(C9, ITER);
[C_ave(9,1),C_Nodal]=CCM_ClusteringCoef(C9,'weighted');
[Cr_ave(9,1),C_Nodal]=CCM_ClusteringCoef(R9,'weighted');
C10=g(:,:,1000);
ITER=5;
[R10 eff]=randmio_und(C10, ITER);
[C_ave(10,1),C_Nodal]=CCM_ClusteringCoef(C10,'weighted');
[Cr_ave(10,1),C_Nodal]=CCM_ClusteringCoef(R10,'weighted');
% x=[100,200,300,400,500,600,700,800,900,1000];
% plot(x,C_ave,0.2,'k');
% set(gca,'XTickLabel',{'100','200','300','400','500','600','700','800','900','1000'},'Fontsize',15);
% xlabel('t/ms','Fontsize',18);
% ylabel('Æ½¾ù¾ÛÀàÏµÊý','Fontsize',18);
% axis([0 1050 0 0.8])%¸ù¾Ý½á¹ûµ÷Õû×ø±ê·¶Î§
save jeiguo2 C_ave
