# Supplementary material for: Noise suppression ability and its mechanism analysis of scale-free spiking neural network under white Gaussian noise
Source: PLoS One. 2020 Dec 31;15(12):e0244683. doi: 10.1371/journal.pone.0244683 (PMC7774963; doi:10.1371/journal.pone.0244683)
Supplement: S1 File — (ZIP) [file pone.0244683.s001.zip › S1_file/BBV_data/juleixishu_tu.m]

clear;
clc;
load  E:\bbvÉñ¾­ÍøÂç\Êý¾Ý\freescalejieguo11_gauss_10;
L_ave=zeros(10,1);
Lr_ave=zeros(10,1);
L1=g(:,:,100);
ITER=5;
[R1 eff]=randmio_und(L1, ITER);
[D1,B1]=distance_wei(L1);
[Dr1,Br1]=distance_wei(R1);
L_ave(1,1)=mean(mean(B1));
Lr_ave(1,1)=mean(mean(Br1));
L2=g(:,:,200);
ITER=5;
[R2 eff]=randmio_und(L2, ITER);
[D2,B2]=distance_wei(L2);
[Dr2,Br2]=distance_wei(R2);
L_ave(2,1)=mean(mean(B2));
Lr_ave(2,1)=mean(mean(Br2));
L3=g(:,:,300);
ITER=5;
[R3 eff]=randmio_und(L3, ITER);
[D3,B3]=distance_wei(L3);
[Dr3,Br3]=distance_wei(R3);
L_ave(3,1)=mean(mean(B3));
Lr_ave(3,1)=mean(mean(Br3));
L4=g(:,:,400);
ITER=5;
[R4 eff]=randmio_und(L4, ITER);
[D4,B4]=distance_wei(L4);
[Dr4,Br4]=distance_wei(R4);
L_ave(4,1)=mean(mean(B4));
Lr_ave(4,1)=mean(mean(Br4));
L5=g(:,:,500);
ITER=5;
[R5 eff]=randmio_und(L5, ITER);
[D5,B5]=distance_wei(L5);
[Dr5,Br5]=distance_wei(R5);
L_ave(5,1)=mean(mean(B5));
Lr_ave(5,1)=mean(mean(Br5));
L6=g(:,:,600);
ITER=5;
[R6 eff]=randmio_und(L6, ITER);
[D6,B6]=distance_wei(L6);
[Dr6,Br6]=distance_wei(R6);
L_ave(6,1)=mean(mean(B6));
Lr_ave(6,1)=mean(mean(Br6));
L7=g(:,:,700);
ITER=5;
[R7 eff]=randmio_und(L7, ITER);
[D7,B7]=distance_wei(L7);
[Dr7,Br7]=distance_wei(R7);
L_ave(7,1)=mean(mean(B7));
Lr_ave(7,1)=mean(mean(Br7));
L8=g(:,:,800);
ITER=5;
[R8 eff]=randmio_und(L8, ITER);
[D8,B8]=distance_wei(L8);
[Dr8,Br8]=distance_wei(R8);
L_ave(8,1)=mean(mean(B8));
Lr_ave(8,1)=mean(mean(Br8));
L9=g(:,:,900);
ITER=5;
[R9 eff]=randmio_und(L9, ITER);
[D9,B9]=distance_wei(L9);
[Dr9,Br9]=distance_wei(R9);
L_ave(9,1)=mean(mean(B9));
Lr_ave(9,1)=mean(mean(Br9));
L10=g(:,:,1000);
ITER=5;
[R10 eff]=randmio_und(L10, ITER);
[D10,B10]=distance_wei(L10);
[Dr10,Br10]=distance_wei(R10);
L_ave(10,1)=mean(mean(B10));
Lr_ave(10,1)=mean(mean(Br1));
% x=[100,200,300,400,500,600,700,800,900,1000];
% plot(x,L_ave(x),0.2,'k')
% % bar(x,L_ave,0.2,'k');
% set(gca,'XTickLabel',{'100','200','300','400','500','600','700','800','900','1000'},'Fontsize',15);
% xlabel('t/ms','Fontsize',18);
% ylabel('Æ½¾ùÂ·¾¶³¤¶È','Fontsize',18);
% axis([0 1050 0 10])%¸ù¾Ý½á¹ûµ÷Õû×ø±ê·¶Î§
save jieguo_10 L_ave
