# Supplementary material for: Noise suppression ability and its mechanism analysis of scale-free spiking neural network under white Gaussian noise
Source: PLoS One. 2020 Dec 31;15(12):e0244683. doi: 10.1371/journal.pone.0244683 (PMC7774963; doi:10.1371/journal.pone.0244683)
Supplement: S1 File — (ZIP) [file pone.0244683.s001.zip › S1_file/BBV_data/membrane_potentials.m]

clear; 
clc;
load freescalejieguo11_VV VV;
a=mean(VV,1);
load E:\bbvÉñ¾­ÍøÂç\Êý¾Ý\freescalejieguo11_gauss_5 V ;
b=mean(V,1);
load E:\bbvÉñ¾­ÍøÂç\Êý¾Ý\freescalejieguo11_gauss_10 V ;
c=mean(V,1);
load E:\bbvÉñ¾­ÍøÂç\Êý¾Ý\freescalejieguo11_gauss_15 V ;
d=mean(V,1);
load E:\bbvÉñ¾­ÍøÂç\Êý¾Ý\freescalejieguo11_gauss_20 V ;
e=mean(V,1);
load E:\bbvÉñ¾­ÍøÂç\Êý¾Ý\freescalejieguo11_gauss_25 V ;
f=mean(V,1);
%  rRV=corrcoef(a,b);
%  RRV1=rRV(1,2);%Ïà¹ØÐÔÓÃ¸ÃÖµ
%  [RRV,R]=xcorr(a,b,'coeff');
%  rou=mean(RRV);
m1=a(1:10:1000);
m2=b(1:10:1000);
m3=c(1:10:1000);
m4=d(1:10:1000);
m5=e(1:10:1000);
m6=f(1:10:1000);
 t=1:10:1000;
 plot(t,a(1:10:1000))
 hold on 
plot(t,b(1:10:1000))
hold on 
plot(t,c(1:10:1000))
hold on 
plot(t,d(1:10:1000))
hold on 
plot(t,e(1:10:1000))
hold on 
plot(t,f(1:10:1000))
xlabel('Time (ms)');
ylabel('Membrane potentials (mV)');
