# Supplementary material for: Noise suppression ability and its mechanism analysis of scale-free spiking neural network under white Gaussian noise
Source: PLoS One. 2020 Dec 31;15(12):e0244683. doi: 10.1371/journal.pone.0244683 (PMC7774963; doi:10.1371/journal.pone.0244683)
Supplement: S1 File — (ZIP) [file pone.0244683.s001.zip › S1_file/BBV_data/stdpfunction.m]

function F=stdpfunction(tt,fired)      %t1ÎªÍ»³öÇ°Éñ¾­ÔªÂö³å·ÅµçÊ±¿Ì£¬t2ÎªÍ»´¥ºóÉñ¾­ÔªÂö³å·ÅµçÊ±¿Ì
A=0.1;     %Í»´¥È¨Öµ¸Ä±äµÄ×î´óÖµ
a1=1.05;
A_=A*a1;      %Í»´¥È¨Öµ¸Ä±äµÄ×îÐ¡Öµ
taud=20;  %±íÊ¾Í»´¥ÔöÇ¿ºÍ¼õÈõÊ±Í»´¥Ç°ºóÉñ¾­Ôª·ÅµçÊ±¼ä¼ä¸ôµÄ·¶Î§¡£
    if (tt-fired<0)             %Í»´¥Ç°Éñ¾­ÔªÏÈ·ÅµçµÄÇé¿ö
    F=A*exp((tt-fired)/taud);    
    else                   %Í»´¥ºóÉñ¾­ÔªÏÈ·ÅµçµÄÇé¿ö
    F=-A_*exp((-(tt-fired))/taud);
    end
  
