# Supplementary material for: Noise suppression ability and its mechanism analysis of scale-free spiking neural network under white Gaussian noise
Source: PLoS One. 2020 Dec 31;15(12):e0244683. doi: 10.1371/journal.pone.0244683 (PMC7774963; doi:10.1371/journal.pone.0244683)
Supplement: S1 File — (ZIP) [file pone.0244683.s001.zip › S1_file/BBV_data/White_Gaussian_noise.m]

fs=0.8;

T=1000;

n=round(T*fs);%²ÉÑùµã¸öÊý

t=linspace(0,T,n);

y=wgn(1,n,0);
figure;

plot(t,y);
set(gca,'ytick',[-5 -4 -3 -2 -1 0 1 2 3 4 5])

title('¸ßË¹°×ÔëÉùÐÅºÅÊ±Óò');

xlabel('t/s');

ylabel('·ù¶È');
