# Supplementary material for: Noise suppression ability and its mechanism analysis of scale-free spiking neural network under white Gaussian noise
Source: PLoS One. 2020 Dec 31;15(12):e0244683. doi: 10.1371/journal.pone.0244683 (PMC7774963; doi:10.1371/journal.pone.0244683)
Supplement: S1 File — (ZIP) [file pone.0244683.s001.zip › S1_file/BBV_data/xiangguan_t.m]

clc; 
clear;
 load freescalejieguo11 V ;
 a=mean(V,2);
 load freescalejieguo11_gauss_10 V;
  for i=1:20
  b=mean(V(:,1:50*i),2);
 rRV=corrcoef(a,b);
 RRV1(i)=rRV(1,2);%%%Ä¤Ïà¹ØÐÔ¼ä¸ô50¾ùÖµ
  end
  save xiangguan_gauss_10  RRV1;
   
